# Supplementary material for: Prevalence of New and Established Avian Chlamydial Species in Humans and Their Psittacine Pet Birds in Belgium
Source: Microorganisms. 2022 Aug 31;10(9):1758. doi: 10.3390/microorganisms10091758 (PMC9500992; doi:10.3390/microorganisms10091758)
Supplement: Supplementary file 1 [file microorganisms-10-01758-s001.zip]

Archive with 1 entries (1 files):
- microorganisms-1883158-supplementary.xlsx
