# Supplementary material for: Prevalence of New and Established Avian Chlamydial Species in Humans and Their Psittacine Pet Birds in Belgium
Source: Microorganisms. 2022 Aug 31;10(9):1758. doi: 10.3390/microorganisms10091758 (PMC9500992; doi:10.3390/microorganisms10091758)
Supplement: Supplementary file 1 [file microorganisms-10-01758-s001.zip › microorganisms-1883158-supplementary.xlsx]

## Sheet: Sheet1
Sample Description			Chlamydiaceae PCR	C. psittaci PCR	C. psittaci genotyping	C. avium PCR	C. abortus PCR	Culture
Sample 1	location 1	human throat sample	Negative	Negative		Negative	Negative
Sample 2	location 2	human throat sample	Negative	Negative		Negative	Negative
Sample 3	location 3	human throat sample	Negative	Negative		Negative	Negative
Sample 4	location 4	human throat sample	Negative	Negative		Negative	Negative
Sample 5	location 5	human throat sample	Negative	Negative		Negative	Negative
Sample 6	location 6	human throat sample	Positive	Negative		Negative	Negative	Negative
Sample 7	location 7	human throat sample	Negative	Negative		Negative	Negative
Sample 8	location 8	human throat sample	Negative	Negative		Negative	Negative
Sample 9	location 9	human throat sample	Negative	Negative		Negative	Negative
Sample 10	location 10	human throat sample	Negative	Negative		Negative	Negative
Sample 11a	location 11	human throat sample	Positive	Positive	Group_I Psittacine	Negative	Negative	Positive
Sample 11b	location 11	human throat sample	Negative	Positive		Negative	Negative	Positive
Sample 12	location 12	human throat sample	Negative	Negative		Negative	Negative
Sample 13	location 13	human throat sample	Negative	Negative		Negative	Negative
Sample 14	location 14	human throat sample	Negative	Positive		Negative	Negative
Sample 15	location 15	human throat sample	Negative	Negative		Negative	Negative
Sample 16	location 16	human throat sample	Negative	Negative		Negative	Negative
Sample 17	location 17	human throat sample	Negative	Negative		Negative	Negative
Sample 18	location 18	human throat sample	Negative	Negative		Negative	Negative
Sample 19	location 19	human throat sample	Negative	Negative		Negative	Negative
Sample 20	location 20	human throat sample	Negative	Positive		Negative	Negative	Positive
Sample 21	location 21	human throat sample	Negative	Negative		Negative	Negative
Sample 1.1	location 1	bird 1 - fecal sample	Positive	Negative		Negative	Negative	Positive
Sample 1.2	location 1	bird 2 - fecal sample	Negative	Negative		Negative	Negative
Sample 1.3	location 1	bird 3 - fecal sample	Negative	Negative		Negative	Negative
Sample 1.4	location 1	bird 4 - fecal sample	Negative	Negative		Negative	Negative
Sample 2.1	location 2	bird 1 - fecal sample	Positive	Negative		Positive	Negative	Positive
Sample 2.2	location 2	bird 2 - fecal sample	Negative	Negative		Negative	Negative
Sample 2.3	location 2	bird 3 - fecal sample	Negative	Negative		Negative	Negative
Sample 2.4	location 2	bird 4 - fecal sample	Negative	Negative		Negative	Negative
Sample 3.1	location 3	bird 1 - fecal sample	Negative	Negative		Negative	Negative
Sample 3.2	location 3	bird 2 - fecal sample	Negative	Negative		Negative	Negative
Sample 3.3	location 3	bird 3 - fecal sample	Negative	Negative		Negative	Negative
Sample 3.4	location 3	bird 4 - fecal sample	Negative	Negative		Negative	Negative
Sample 4.1	location 4	bird 1 - fecal sample	Positive	Positive	Group_I Psittacine	Negative	Negative	Negative
Sample 4.2	location 4	bird 2 - fecal sample	Positive	Positive	Group_I Psittacine	Positive	Negative	Positive
Sample 4.3	location 4	bird 3 - fecal sample	Positive	Positive	Group_I Psittacine	Negative	Negative	Positive
Sample 4.4	location 4	bird 4 - fecal sample	Positive	Positive	Group_I Psittacine	Negative	Negative	Negative
Sample 5.1	location 5	bird 1 - fecal sample	Negative	Negative		Negative	Negative
Sample 5.2	location 5	bird 2 - fecal sample	Positive	Negative		Negative	Negative	Negative
Sample 5.3	location 5	bird 3 - fecal sample	Positive	Positive	Group_I Psittacine	Positive	Negative	Negative
Sample 5.4	location 5	bird 4 - fecal sample	Positive	Positive	Group_I Psittacine	Negative	Negative	Positive
Sample 6.1	location 6	bird 1 - fecal sample	Positive	Negative		Negative	Negative	Negative
Sample 6.2	location 6	bird 2 - fecal sample	Positive	Negative		Positive	Negative	Negative
Sample 6.3	location 6	bird 3 - fecal sample	Positive	Negative		Negative	Negative	Negative
Sample 6.4	location 6	bird 4 - fecal sample	Positive	Negative		Negative	Negative	Negative
Sample 7.1	location 7	bird 1 - fecal sample	Negative	Negative		Positive	Negative	Positive
Sample 7.2	location 7	bird 2 - fecal sample	Positive	Negative		Negative	Negative	Positive
Sample 7.3	location 7	bird 3 - fecal sample	Negative	Negative		Negative	Negative
Sample 7.4	location 7	bird 4 - fecal sample	Negative	Negative		Negative	Negative
Sample 8.1	location 8	bird 1 - fecal sample	Positive	Negative		Negative	Negative	Negative
Sample 8.2	location 8	bird 2 - fecal sample	Negative	Positive		Negative	Negative	Positive
Sample 8.3	location 8	bird 3 - fecal sample	Positive	Positive	Group_I Psittacine	Negative	Negative	Positive
Sample 8.4	location 8	bird 4 - fecal sample	Negative	Positive	Group_I Psittacine	Negative	Negative	Positive
Sample 9.1	location 9	bird 1 - fecal sample	Positive	Positive		Positive	Negative	Positive
Sample 9.2	location 9	bird 2 - fecal sample	Positive	Positive	Group_I Psittacine	Negative	Negative	Positive
Sample 9.3	location 9	bird 3 - fecal sample	Positive	Negative		Positive	Negative	Positive
Sample 9.4	location 9	bird 4 - fecal sample	Positive	Positive	Group_I Psittacine	Negative	Negative	Negative
Sample 10.1	location 10	bird 1 - fecal sample	Negative	Negative		Negative	Negative
Sample 10.2	location 10	bird 2 - fecal sample	Positive	Negative		Negative	Negative	Negative
Sample 10.3	location 10	bird 3 - fecal sample	Positive	Positive	Group_I Psittacine	Negative	Negative	Negative
Sample 10.4	location 10	bird 4 - fecal sample	Positive	Positive	Group_I Psittacine	Negative	Negative	Negative
Sample 11.1	location 11	bird 1 - fecal sample	Positive	Negative		Negative	Negative	Positive
Sample 11.2	location 11	bird 2 - fecal sample	Negative	Negative		Negative	Negative
Sample 11.3	location 11	bird 3 - fecal sample	Positive	Positive	Group_I Psittacine	Negative	Negative	Positive
Sample 11.4	location 11	bird 4 - fecal sample	Positive	Positive	Group_I Psittacine	Positive	Negative	Positive
Sample 12.1	location 12	bird 1 - fecal sample	Positive	Positive	Group_I Psittacine	Negative	Negative	Positive
Sample 12.2	location 12	bird 2 - fecal sample	Positive	Positive	Group_I Psittacine	Negative	Negative	Positive
Sample 12.3	location 12	bird 3 - fecal sample	Positive	Positive	Group_I Psittacine	Negative	Negative	Negative
Sample 12.4	location 12	bird 4 - fecal sample	Positive	Positive	Group_I Psittacine	Positive	Negative	Negative
Sample 13.1	location 13	bird 1 - fecal sample	Negative	Negative		Negative	Negative
Sample 13.2	location 13	bird 2 - fecal sample	Negative	Negative		Negative	Negative
Sample 13.3	location 13	bird 3 - fecal sample	Positive	Negative		Negative	Negative	Negative
Sample 13.4	location 13	bird 4 - fecal sample	Negative	Negative		Negative	Negative
Sample 14.1	location 14	bird 1 - fecal sample	Negative	Negative		Negative	Negative
Sample 14.2	location 14	bird 2 - fecal sample	Negative	Negative		Negative	Negative
Sample 14.3	location 14	bird 3 - fecal sample	Positive	Positive	Group_I Psittacine	Positive	Negative	Negative
Sample 14.4	location 14	bird 4 - fecal sample	Positive	Positive	Group_I Psittacine	Positive	Negative	Negative
Sample 15.1	location 15	bird 1 - fecal sample	Negative	Negative		Negative	Negative
Sample 15.2	location 15	bird 2 - fecal sample	Negative	Negative		Negative	Negative
Sample 15.3	location 15	bird 3 - fecal sample	Negative	Negative		Negative	Negative
Sample 15.4	location 15	bird 4 - fecal sample	Negative	Negative		Negative	Negative
Sample 16.1	location 16	bird 1 - fecal sample	Negative	Negative		Negative	Negative
Sample 16.2	location 16	bird 2 - fecal sample	Negative	Negative		Negative	Negative
Sample 16.3	location 16	bird 3 - fecal sample	Negative	Negative		Negative	Negative
Sample 16.4	location 16	bird 4 - fecal sample	Negative	Negative		Negative	Negative
Sample 17.1	location 17	bird 1 - fecal sample	Negative	Negative		Negative	Negative
Sample 17.2	location 17	bird 2 - fecal sample	Negative	Negative		Negative	Negative
Sample 17.3	location 17	bird 3 - fecal sample	Negative	Negative		Negative	Negative
Sample 17.4	location 17	bird 4 - fecal sample	Negative	Negative		Negative	Negative
Sample 18.1	location 18	bird 1 - fecal sample	Negative	Negative		Negative	Negative
Sample 18.2	location 18	bird 2 - fecal sample	Negative	Negative		Negative	Negative
Sample 18.3	location 18	bird 3 - fecal sample	Negative	Negative		Negative	Negative
Sample 18.4	location 18	bird 4 - fecal sample	Negative	Negative		Negative	Negative
Sample 19.1	location 19	bird 1 - fecal sample	Negative	Negative		Negative	Negative
Sample 19.2	location 19	bird 2 - fecal sample	Negative	Negative		Negative	Negative
Sample 19.3	location 19	bird 3 - fecal sample	Negative	Negative		Negative	Negative
Sample 19.4	location 19	bird 4 - fecal sample	Negative	Negative		Negative	Negative
Sample 20.1	location 20	bird 1 - fecal sample	Negative	Negative		Negative	Negative
Sample 20.2	location 20	bird 2 - fecal sample	Negative	Negative		Negative	Negative
Sample 20.3	location 20	bird 3 - fecal sample	Negative	Negative		Negative	Negative
Sample 20.4	location 20	bird 4 - fecal sample	Negative	Negative		Negative	Negative
Sample 21.1	location 21	bird 1 - fecal sample	Negative	Negative		Negative	Negative
Sample 21.2	location 21	bird 2 - fecal sample	Negative	Negative		Negative	Negative
Sample 21.3	location 21	bird 3 - fecal sample	Negative	Negative		Negative	Negative
Sample 21.4	location 21	bird 4 - fecal sample	Negative	Negative		Negative	Negative
